# Supplementary material for: Significant Interfacial Dielectric Relaxation of Covalently Bonded Ice-Hydrogels
Source: Gels. 2022 Jun 28;8(7):409. doi: 10.3390/gels8070409 (PMC9322482; doi:10.3390/gels8070409)
Supplement: Supplementary file 1 [file gels-08-00409-s001.zip]

Archive with 1 entries (1 files):
- gels-1772051-supplementary.pdf
